# Supplementary material for: Facile Preparation of High-Performance Reduced Graphene Oxide (RGO)/Copper (Cu) Composites Based on Pyrolysis of Copper Formate
Source: Materials (Basel). 2024 May 23;17(11):2519. doi: 10.3390/ma17112519 (PMC11174114; doi:10.3390/ma17112519)
Supplement: Supplementary file 1 [file materials-17-02519-s001.zip]

Archive with 1 entries (1 files):
- materials-2992103-supplementary.pdf
